# Supplementary material for: Does the Site of Origin of the Microcarcinoma with Respect to the Thyroid Surface Matter? A Multicenter Pathologic and Clinical Study for Risk Stratification
Source: Cancers (Basel). 2020 Jan 19;12(1):246. doi: 10.3390/cancers12010246 (PMC7016743; doi:10.3390/cancers12010246)
Supplement: Supplementary file 1 [file cancers-12-00246-s001.zip]

Archive with 3 entries (3 files):
- 2.cancers-683690-Supplementary Figures and Table1.docx
- 3.cancers-683690-Supplementary Table S2.docx
- 4.cancers-683690-Supplementary Material.docx
